# Supplementary material for: A Pilot Multisensory Approach for Emotional Eating: Pivoting from Virtual Reality to a 2-D Telemedicine Intervention during the COVID-19 Pandemic
Source: J Clin Med. 2023 Nov 29;12(23):7402. doi: 10.3390/jcm12237402 (PMC10706878; doi:10.3390/jcm12237402)
Supplement: Supplementary file 1 [file jcm-12-07402-s001.zip]

Archive with 1 entries (1 files):
- jcm-2719180-supplementary.pdf
